# Supplementary material for: Ultrasound-Mediated Cavitation Enhances EGFR-Targeting PLGA-PEG Nano-Micelle Delivery for Triple-Negative Breast Cancer Treatment
Source: Cancers (Basel). 2021 Jul 6;13(14):3383. doi: 10.3390/cancers13143383 (PMC8304156; doi:10.3390/cancers13143383)
Supplement: Supplementary file 1 [file cancers-13-03383-s001.zip]

Archive with 1 entries (1 files):
- cancers-1269200-SI.pdf
